# Supplementary material for: Dual-Responsive Amphiphilic P(DMAEMA-co-LMA-co-OEGMA) Terpolymer Nano-Assemblies in Aqueous Media
Source: Nanomaterials (Basel). 2022 Oct 27;12(21):3791. doi: 10.3390/nano12213791 (PMC9659099; doi:10.3390/nano12213791)
Supplement: Supplementary file 1 [file nanomaterials-12-03791-s001.zip]

Archive with 1 entries (1 files):
- nanomaterials-1946964-supplementary.pdf
